# Supplementary material for: Diversity Patterns of Protists Are Highly Affected by Methods Disentangling Biological Variants: A Case Study in Oligotrich (s.l.) Ciliates
Source: Microorganisms. 2022 Apr 27;10(5):913. doi: 10.3390/microorganisms10050913 (PMC9147439; doi:10.3390/microorganisms10050913)
Supplement: Supplementary file 1 [file microorganisms-10-00913-s001.zip]

Archive with 1 entries (1 files):
- microorganisms-1637444-supplementary.pdf
